# Supplementary material for: The mitogen-activated protein kinase module CcSte11-CcSte7-CcPmk1 regulates pathogenicity via the transcription factor CcSte12 in Cytospora chrysosperma
Source: Stress Biol. 2024 Jan 16;4(1):4. doi: 10.1007/s44154-023-00142-w (PMC10789715; doi:10.1007/s44154-023-00142-w)
Supplement: Supplementary file 8 — Additional file 8: Table S1. The detailed information on the CcPmk1-MAPKs homologs and the percentage of identity between CcPmk1-MAPKs and CcPmk1-MAPKs homologues in other fungi. [file 44154_2023_142_MOESM8_ESM.xlsx]

## Sheet: Sheet1
Table S1 The percentage of identity between CcPmk1-MAPKs of C. chrysosperma and Pmk1-MAPKs homologs in other fungi
Fungi	Protein name	Protein ID	Sequence identity to CcPmk1-MAPKs
Ste11 homologs
Cryphonectria parasitica	CpSte11	Crypa1.fgenesh1_pg.C_scaffold_1001047	0.88
Magnaporthe oryzae	Mst11	MGG_14847.6	0.76
Colletotrichum gloeosporioides	CgSte11	EQB45327	0.76
Verticillium dahliae	VdSte11	VDAG_05822	0.76
Fusarium graminearum	FgSte11	FGSG_05484.3	0.7
Sclerotinia sclerotiorum	SsSte11	SS1G_00606T0	0.66
Botrytis cinerea	BcSte11	XP_024547605.1	0.65
Saccharomyces cerevisiae	Ste11	YLR362W	0.35
Ste7 homologs
Magnaporthe oryzae	Mst7	MGG_00800.6	0.86
Cryphonectria parasitica	CpSte7	estExt_fgenesh1_kg.C_70252	0.84
Colletotrichum gloeosporioides	CgSte7	EQB46387	0.74
Verticillium dahliae	VdSte7	VDAG_08626	0.74
Fusarium graminearum	FgSte7	FGSG_09903.3	0.72
Sclerotinia sclerotiorum	SsSte7	SS1G_10792T0	0.66
Botrytis cinerea	BcSte7	BC1G_03809.1	0.66
Saccharomyces cerevisiae	Ste7	YDL159W	0.45
Pmk1 homologs
Magnaporthe oryzae	Pmk1	MGG_09565.6	0.98
Colletotrichum gloeosporioides	CgMk1	EQB44162	0.98
Fusarium graminearum	Gpmk1 / Map1	FGSG_06385.3	0.98
Fusarium oxysporum	Fmk1	FOXG_08140.2	0.98
Verticillium dahliae	VMK1	VDAG_09461T0	0.98
Cryphonectria parasitica	CpMK2	AAP86959.1	0.96
Sclerotinia sclerotiorum	Ssc-Kss1	SS1G_11866T0	0.95
Botrytis cinerea	Bmp1	BC1G_13966.1	0.95
Alternaria brassicicola	Amk1	AB09565.1	0.94
Cochliobolus heterostrophus	Chk1	estExt_fgenesh1_pg.C_160022	0.93
Penicillium digitatum	PdMpkB	PDIG_75030m.01	0.93
Mycosphaerella graminicola	MgMK1 / MgFUS3	estExt_Genewise1Plus.C_chr_60615	0.92
Alternaria alternata	AaFus3	ACY73851.1	0.91
Ustilago maydis	Kpp2 / Ubc3	UM03305	0.74
	Kpp6	UM02331	0.68
	Kss1	YGR040W	0.61
Saccharomyces cerevisiae	Fus3	YBL016W	0.6
