# Supplementary material for: The mitogen-activated protein kinase module CcSte11-CcSte7-CcPmk1 regulates pathogenicity via the transcription factor CcSte12 in Cytospora chrysosperma
Source: Stress Biol. 2024 Jan 16;4(1):4. doi: 10.1007/s44154-023-00142-w (PMC10789715; doi:10.1007/s44154-023-00142-w)
Supplement: Supplementary file 9 — Additional file 9: Table S2. RNA-Seq statistics (Sheet 1) and gene expression statistics (Sheet 2). [file 44154_2023_142_MOESM9_ESM.xlsx]

## Sheet: Sheet1
Table 2 RNA-Seq statistics
Sample	Total readsa	Mapped readsb	Perfect match readsc
Wild-type-1	44679158	42982494 (96.2%)	40780012 (91.27%)
Wild-type-2	44277252	42687868 (96.41%)	40844126 (92.25%)
Wild-type-3	43162108	41559582 (96.29%)	39398542 (91.28%)
ΔCcSte12-1	43628940	42128739 (96.56%)	39972322 (91.62%)
ΔCcSte12-2	41414452	39983554 (96.54%)	37771680 (91.2%)
ΔCcSte12-3	43997910	42575356 (96.77%)	40631850 (92.35%)
Total	261159820	251917593 (96.46%)	239398532 (91.66%)
aThe number of reads generated from sequencing after filtering low quality reads
bThe number of reads mapped to the reference genome
cThe number of reads mapped to the reference genome with no mismatch.

## Sheet: Sheet2
Gene expression statistics
Sample	The number of expressed genes
WT	10177（99.51%）
ΔCcSte12	10151（99.26%）
Total	10227
