# Supplementary material for: The mitogen-activated protein kinase module CcSte11-CcSte7-CcPmk1 regulates pathogenicity via the transcription factor CcSte12 in Cytospora chrysosperma
Source: Stress Biol. 2024 Jan 16;4(1):4. doi: 10.1007/s44154-023-00142-w (PMC10789715; doi:10.1007/s44154-023-00142-w)
Supplement: Supplementary file 10 — Additional file 10: Table S3. The percentage of identity between CcSte12 of C. chrysosperma and Ste12 homologs in other fungi. [file 44154_2023_142_MOESM10_ESM.xlsx]

## Sheet: Sheet1
Table S3 The percentage of identity between CcSte12 of C. chrysosperma and Ste12 homologs in other fungi
Fungi	Protein name	Protein ID	Sequence identity to CcSte12
Cryphonectria parasitica	CpSte12	Crypa1.estExt_Genewise1Plus.C_11299	0.85
Magnaporthe oryzae	Mst12	AAL27626.2	0.8
Fusarium graminearum	FgSte12	FGSG_07310T0	0.78
Colletotrichum gloeosporioides	CgSte12	EQB56368	0.77
Botrytis cinerea	BcSte12	BC1T_10211	0.74
Verticillium dahliae	VdSte12	VDAG_06555T0	0.74
Sclerotinia sclerotiorum	SsSte12	SS1G_07136T0	0.72
Saccharomyces cerevisiae	Ste12	KZV10819.1	0.55
