# Supplementary material for: The mitogen-activated protein kinase module CcSte11-CcSte7-CcPmk1 regulates pathogenicity via the transcription factor CcSte12 in Cytospora chrysosperma
Source: Stress Biol. 2024 Jan 16;4(1):4. doi: 10.1007/s44154-023-00142-w (PMC10789715; doi:10.1007/s44154-023-00142-w)
Supplement: Supplementary file 11 — Additional file 11: Table S4. GO significant enrichment analysis data and KEGG significant enrichment analysis data. (Sheet 1) GO significant enrichment analysis in DEGs between ΔCcSte12 and wild type. (Sheet 2) KEGG significant enrichment analysis in DEGs between ΔCcSte12 and wild type. [file 44154_2023_142_MOESM11_ESM.xlsx]

## Sheet: Sheet1
GO significant enrichment analysis in differentially expressed genes between CcSte12 deletion mutants and the wild-type
	Category	GO ID	Description	GeneRatio	BgRatio	p value	padj	gene ID	Count
Down-regulated	MF	GO:0004553	hydrolase activity, hydrolyzing O-glycosyl compounds	23/296	153/4245	0.000310895	0.0294595	GME10300_g/GME124_g/GME1518_g/GME1890_g/GME2250_g/GME2350_g/GME2503_g/GME2818_g/GME3082_g/GME3453_g/GME4315_g/GME4753_g/GME5098_g/GME5548_g/GME5812_g/GME6124_g/GME6545_g/GME6789_g/GME7343_g/GME7629_g/GME8395_g/GME9353_g/GME9377_g	23
	MF	GO:0016798	hydrolase activity, acting on glycosyl bonds	23/296	156/4245	0.000414922	0.0294595	GME10300_g/GME124_g/GME1518_g/GME1890_g/GME2250_g/GME2350_g/GME2503_g/GME2818_g/GME3082_g/GME3453_g/GME4315_g/GME4753_g/GME5098_g/GME5548_g/GME5812_g/GME6124_g/GME6545_g/GME6789_g/GME7343_g/GME7629_g/GME8395_g/GME9353_g/GME9377_g	23
	BP	GO:0005975	carbohydrate metabolic process	30/247	223/3336	0.000748792	0.154251	GME10300_g/GME124_g/GME1518_g/GME1863_g/GME1890_g/GME2250_g/GME2350_g/GME2395_g/GME2503_g/GME3082_g/GME3110_g/GME3453_g/GME4315_g/GME4753_g/GME5098_g/GME5548_g/GME5812_g/GME5948_g/GME5968_g/GME6124_g/GME6545_g/GME6789_g/GME7343_g/GME7629_g/GME8097_g/GME8395_g/GME9353_g/GME9377_g/GME9389_g/GME9685_g	30
	MF	GO:0048037	cofactor binding	46/296	435/4245	0.00208817	0.09884	GME10250_g/GME10251_g/GME10454_g/GME1086_g/GME1441_g/GME1524_g/GME1762_g/GME2277_g/GME2291_g/GME3317_g/GME3322_g/GME3323_g/GME3325_g/GME3433_g/GME3441_g/GME3442_g/GME3466_g/GME3893_g/GME4060_g/GME4581_g/GME4725_g/GME4838_g/GME5084_g/GME5094_g/GME5311_g/GME5795_g/GME5802_g/GME5863_g/GME5948_g/GME5976_g/GME6352_g/GME6362_g/GME672_g/GME6949_g/GME7206_g/GME7418_g/GME7584_g/GME76_g/GME793_g/GME8345_g/…	46
	MF	GO:0016838	carbon-oxygen lyase activity, acting on phosphates	4/296	10/4245	0.00347442	0.123342	GME1349_g/GME137_g/GME3321_g/GME4534_g	4
	BP	GO:0005976	polysaccharide metabolic process	4/247	10/3336	0.00431124	0.444058	GME10300_g/GME2250_g/GME3453_g/GME5812_g	4
	CC	GO:0005576	extracellular region	5/100	18/1374	0.00738367	0.30273	GME10300_g/GME2022_g/GME3453_g/GME9353_g/GME9836_g	5
	MF	GO:0020037	heme binding	18/296	140/4245	0.00783181	0.185353	GME10454_g/GME1524_g/GME1762_g/GME3317_g/GME3322_g/GME3323_g/GME3325_g/GME3442_g/GME3466_g/GME4581_g/GME4725_g/GME5976_g/GME6352_g/GME7584_g/GME8378_g/GME841_g/GME8440_g/GME8994_g	18
	MF	GO:0046906	tetrapyrrole binding	18/296	140/4245	0.00783181	0.185353	GME10454_g/GME1524_g/GME1762_g/GME3317_g/GME3322_g/GME3323_g/GME3325_g/GME3442_g/GME3466_g/GME4581_g/GME4725_g/GME5976_g/GME6352_g/GME7584_g/GME8378_g/GME841_g/GME8440_g/GME8994_g	18
	Category	GO ID	Description	GeneRatio	BgRatio	p value	padj	gene ID	Count
Up-regulated	MF	GO:0050660	flavin adenine dinucleotide binding	25/231	145/4245	1.59004e-07	2.00345e-05	GME10065_g/GME1581_g/GME200_g/GME2641_g/GME3031_g/GME3176_g/GME3193_g/GME3256_g/GME3493_g/GME4614_g/GME4617_g/GME5050_g/GME5506_g/GME5647_g/GME5938_g/GME5942_g/GME5957_g/GME7080_g/GME7875_g/GME8009_g/GME8041_g/GME8446_g/GME8449_g/GME9094_g/GME9405_g	25
	MF	GO:0016798	hydrolase activity, acting on glycosyl bonds	22/231	156/4245	2.76054e-05	0.00173914	GME10069_g/GME10123_g/GME1591_g/GME2139_g/GME215_g/GME2621_g/GME2644_g/GME3896_g/GME3919_g/GME4297_g/GME4370_g/GME4548_g/GME4674_g/GME4785_g/GME5646_g/GME5882_g/GME635_g/GME6980_g/GME8294_g/GME849_g/GME8948_g/GME9365_g	22
	MF	GO:0004553	hydrolase activity, hydrolyzing O-glycosyl compounds	21/231	153/4245	6.38168e-05	0.00268031	GME10069_g/GME10123_g/GME1591_g/GME2139_g/GME215_g/GME2621_g/GME2644_g/GME3896_g/GME3919_g/GME4297_g/GME4370_g/GME4548_g/GME4674_g/GME5646_g/GME5882_g/GME635_g/GME6980_g/GME8294_g/GME849_g/GME8948_g/GME9365_g	21
	MF	GO:0071949	FAD binding	10/231	45/4245	0.000110733	0.00291099	GME10065_g/GME1581_g/GME4614_g/GME4617_g/GME5506_g/GME5647_g/GME5938_g/GME5942_g/GME8041_g/GME9405_g	10
	MF	GO:0048037	cofactor binding	42/231	435/4245	0.000115516	0.00291099	GME10065_g/GME1388_g/GME1581_g/GME200_g/GME2346_g/GME2638_g/GME2641_g/GME2764_g/GME2836_g/GME3031_g/GME304_g/GME3176_g/GME3193_g/GME3256_g/GME3493_g/GME4475_g/GME4558_g/GME4614_g/GME4615_g/GME4617_g/GME5050_g/GME5506_g/GME5647_g/GME5806_g/GME5907_g/GME5910_g/GME5938_g/GME5942_g/GME5957_g/GME7080_g/GME7591_g/GME7875_g/GME8009_g/GME8041_g/GME8434_g/GME8446_g/GME8449_g/GME9094_g/GME9405_g/GME9519_g/…	42
	MF	GO:0004650	polygalacturonase activity	6/231	18/4245	0.000259801	0.00545582	GME1591_g/GME2139_g/GME215_g/GME2621_g/GME4548_g/GME9365_g	6
	CC	GO:0016021	integral component of membrane	44/84	481/1374	0.000563919	0.0163536	GME10336_g/GME1202_g/GME1221_g/GME1473_g/GME1576_g/GME1777_g/GME1826_g/GME2073_g/GME2468_g/GME2754_g/GME3053_g/GME3097_g/GME3886_g/GME4039_g/GME4342_g/GME452_g/GME4616_g/GME4755_g/GME5174_g/GME5191_g/GME5207_g/GME5405_g/GME545_g/GME5499_g/GME5504_g/GME5587_g/GME562_g/GME5625_g/GME5808_g/GME5941_g/GME5971_g/GME6413_g/GME6890_g/GME7057_g/GME7479_g/GME7565_g/GME7807_g/GME791_g/GME8616_g/GME8832_g/GM…	44
	CC	GO:0031224	intrinsic component of membrane	44/84	481/1374	0.000563919	0.0163536	GME10336_g/GME1202_g/GME1221_g/GME1473_g/GME1576_g/GME1777_g/GME1826_g/GME2073_g/GME2468_g/GME2754_g/GME3053_g/GME3097_g/GME3886_g/GME4039_g/GME4342_g/GME452_g/GME4616_g/GME4755_g/GME5174_g/GME5191_g/GME5207_g/GME5405_g/GME545_g/GME5499_g/GME5504_g/GME5587_g/GME562_g/GME5625_g/GME5808_g/GME5941_g/GME5971_g/GME6413_g/GME6890_g/GME7057_g/GME7479_g/GME7565_g/GME7807_g/GME791_g/GME8616_g/GME8832_g/GM…	44
	MF	GO:0005506	iron ion binding	18/231	150/4245	0.00113022	0.0203359	GME1722_g/GME2346_g/GME2638_g/GME2764_g/GME2836_g/GME304_g/GME4475_g/GME4558_g/GME5806_g/GME5907_g/GME5910_g/GME7101_g/GME7591_g/GME8434_g/GME9519_g/GME9623_g/GME9624_g/GME9882_g	18
	MF	GO:0050662	coenzyme binding	27/231	270/4245	0.00129117	0.0203359	GME10065_g/GME1388_g/GME1581_g/GME200_g/GME2641_g/GME3031_g/GME3176_g/GME3193_g/GME3256_g/GME3493_g/GME4614_g/GME4615_g/GME4617_g/GME5050_g/GME5506_g/GME5647_g/GME5938_g/GME5942_g/GME5957_g/GME7080_g/GME7875_g/GME8009_g/GME8041_g/GME8446_g/GME8449_g/GME9094_g/GME9405_g	27
	MF	GO:0016614	oxidoreductase activity, acting on CH-OH group of donors	15/231	119/4245	0.00177542	0.0248559	GME200_g/GME2641_g/GME3031_g/GME3176_g/GME3193_g/GME3256_g/GME3493_g/GME5050_g/GME5957_g/GME7066_g/GME7080_g/GME8009_g/GME8446_g/GME8449_g/GME9094_g	15
	MF	GO:0030246	carbohydrate binding	6/231	32/4245	0.00668048	0.0759742	GME10123_g/GME3149_g/GME4370_g/GME635_g/GME7009_g/GME90_g	6
	MF	GO:0008236	serine-type peptidase activity	7/231	43/4245	0.00774274	0.0759742	GME10135_g/GME2272_g/GME4454_g/GME4527_g/GME7010_g/GME7979_g/GME9311_g	7
	MF	GO:0017171	serine hydrolase activity	7/231	43/4245	0.00774274	0.0759742	GME10135_g/GME2272_g/GME4454_g/GME4527_g/GME7010_g/GME7979_g/GME9311_g	7
	MF	GO:0020037	heme binding	15/231	140/4245	0.00844158	0.0759742	GME2346_g/GME2638_g/GME2764_g/GME2836_g/GME304_g/GME4475_g/GME4558_g/GME5806_g/GME5907_g/GME5910_g/GME7591_g/GME8434_g/GME9519_g/GME9623_g/GME9624_g	15
	MF	GO:0046906	tetrapyrrole binding	15/231	140/4245	0.00844158	0.0759742	GME2346_g/GME2638_g/GME2764_g/GME2836_g/GME304_g/GME4475_g/GME4558_g/GME5806_g/GME5907_g/GME5910_g/GME7591_g/GME8434_g/GME9519_g/GME9623_g/GME9624_g	15

## Sheet: Sheet2
KEGG significant enrichment analysis in differentially expressed genes between CcHog1 deletion mutants and the wild-type
	KEGG ID	Description	GeneRatio	BgRatio	p value	padj	gene ID	kegg ID	Count
Down-regulated	mgr00500	Starch and sucrose metabolism	16/94	66/2142	7.53015e-09	4.8946e-07	GME124_g/GME1890_g/GME3082_g/GME3453_g/GME3810_g/GME4315_g/GME5098_g/GME5968_g/GME5988_g/GME6545_g/GME6789_g/GME8097_g/GME926_g/GME9353_g/GME9377_g/GME9389_g	mgr:MGG_06834/mgr:MGG_14903/mgr:MGG_08123/mgr:MGG_05520/mgr:MGG_07493/mgr:MGG_10083/mgr:MGG_01261/mgr:MGG_14118/mgr:MGG_00063/mgr:MGG_10189/mgr:MGG_06402/mgr:MGG_03287/mgr:MGG_06023/mgr:MGG_10083/mgr:MGG_03508/mgr:MGG_09289	16
	mgr01110	Biosynthesis of secondary metabolites	30/94	385/2142	0.000586388	0.0190576	GME1229_g/GME1353_g/GME1524_g/GME1759_g/GME1772_g/GME1863_g/GME1890_g/GME1972_g/GME2301_g/GME2677_g/GME3082_g/GME3736_g/GME3810_g/GME4423_g/GME4584_g/GME5098_g/GME5311_g/GME5539_g/GME5853_g/GME5948_g/GME5968_g/GME5975_g/GME5988_g/GME6545_g/GME76_g/GME8097_g/GME8345_g/GME9377_g/GME9389_g/GME9729_g	mgr:MGG_09681/mgr:MGG_05008/mgr:MGG_10061/mgr:MGG_00758/mgr:MGG_09501/mgr:MGG_13185/mgr:MGG_14903/mgr:MGG_12392/mgr:MGG_07268/mgr:MGG_05933/mgr:MGG_08123/mgr:MGG_06950/mgr:MGG_07493/mgr:MGG_07216/mgr:MGG_10854/mgr:MGG_01261/mgr:MGG_15167/mgr:MGG_06011/mgr:MGG_10274/mgr:MGG_00067/mgr:MGG_14118/mgr:MGG_10036/mgr:MGG_00063/mgr:MGG_10189/mgr:MGG_12929/mgr:MGG_03287/mgr:MGG_07195/mgr:MGG_03508/mgr:MGG…	30
	mgr02010	ABC transporters	4/94	14/2142	0.00248193	0.0437444	GME1472_g/GME2565_g/GME6644_g/GME9385_g	mgr:MGG_07848/mgr:MGG_04899/mgr:MGG_01674/mgr:MGG_10277	4
	mgr01200	Carbon metabolism	12/94	111/2142	0.00269196	0.0437444	GME1229_g/GME1524_g/GME1533_g/GME1772_g/GME2301_g/GME3736_g/GME4060_g/GME5311_g/GME5539_g/GME8345_g/GME9389_g/GME9871_g	mgr:MGG_09681/mgr:MGG_10061/mgr:MGG_05317/mgr:MGG_09501/mgr:MGG_07268/mgr:MGG_06950/mgr:MGG_04034/mgr:MGG_15167/mgr:MGG_06011/mgr:MGG_07195/mgr:MGG_09289/mgr:MGG_04034	12
	KEGG ID	Description	GeneRatio	BgRatio	p value	padj	gene ID	kegg ID	Count
Up-regulated	mgr00040	Pentose and glucuronate interconversions	8/95	39/2142	0.000219868	0.0127523	GME1591_g/GME1851_g/GME2139_g/GME215_g/GME224_g/GME2621_g/GME4777_g/GME9365_g	mgr:MGG_08938/mgr:MGG_00246/mgr:MGG_08938/mgr:MGG_08938/mgr:MGG_00618/mgr:MGG_08752/mgr:MGG_00220/mgr:MGG_08938	8
	mgr04141	Protein processing in endoplasmic reticulum	10/95	86/2142	0.00391965	0.11367	GME3095_g/GME3550_g/GME3551_g/GME4219_g/GME5405_g/GME6786_g/GME7116_g/GME8068_g/GME8409_g/GME9649_g	mgr:MGG_13508/mgr:MGG_02446/mgr:MGG_04856/mgr:MGG_04045/mgr:MGG_05758/mgr:MGG_05685/mgr:MGG_02821/mgr:MGG_05753/mgr:MGG_06648/mgr:MGG_02503	10
