# Supplementary material for: The mitogen-activated protein kinase module CcSte11-CcSte7-CcPmk1 regulates pathogenicity via the transcription factor CcSte12 in Cytospora chrysosperma
Source: Stress Biol. 2024 Jan 16;4(1):4. doi: 10.1007/s44154-023-00142-w (PMC10789715; doi:10.1007/s44154-023-00142-w)
Supplement: Supplementary file 12 — Additional file 12: Table S5. Primers used in this study. [file 44154_2023_142_MOESM12_ESM.xlsx]

## Sheet: Sheet1
Table S5 Primers used in this study
Primer name	Sequence	Use in this study
HY-R	GTATTGACCGATTCCTTGCGGTCCGAA	The 2/3rd portion of the hygromycin cassette
YG-F	GATGTAGGAGGGCGTGGATATGTCCT
Hygromycinfor	CGCCAGGGTTTTCCCAGTCACGAC	Hygromycin cassette
Hygromycinrev	AGCGGATAACAATTTCACACAGGA
ProbeHPHfor	agccccacttgtagcagtag	Probe HPH sequence used for hybridization
ProbeHPHrev	ccccaatgtcaagcacttcc
G418-for	GACGTTAACTGATATTGAAGGA	Geneticin-resistant cassette
G418-rev	GCTGGTGACGGAATTTTCAT
CcActinfor	GATCTGGCACCACACCTTCT	CcActin sequence used for validation of mutant
CcActinrev	GCTCTCGTCGTACTCCTGCT
CcPmk1for	ATGTCTCGAGCCCAGCCCCC	Sequence of CcPmk1
CcPmk1rev	CCGCATGATTTCCTGGTAGA
CcSte11-5Ffor	CTTTTGGCATCCAACAAGGT	5F flanking sequence of CcSte11
CcSte11-5Frev	GTCAGGGTGTCAGGGTGTCT
CcSte11-3Ffor	GCAAGGCAAGGCAGATAGAC	3F flanking sequence of CcSte11
CcSte11-3Frev	GGGAATGGGACAGACAGAGA
CcSte11-5Foverlap	gtcgtgactgggaaaaccctggcgGTCAGGGTGTCAGGGTGTCT	5F flanking sequence of CcSte11combinate 2/3rd sequence of the hygromycin cassette
CcSte11-3Foverlap	tcctgtgtgaaattgttatccgctGCAAGGCAAGGCAGATAGAC	3F flanking sequence of CcSte11 combinate 2/3rd sequence of the hygromycin cassette
Internal-CcSte11for	GCCTTAGCAAGGTCAACAGC	Internal sequence used for validation of CcSte11 mutant
Internal-CcSte11rev	CATGCTCGGGTATCGTAGGT
CcSte11-Compfor	TGGTGGTACACTGCGATCAT	CcSte11 complementary sequence
CcSte11-Comprev	TAAATTCCTACCCCCAACCC
CcSte11for	ATGGCCATGCTGGCCTCGAA	Sequence of CcSte11
CcSte11rev	GGTGATAGGCGTCAGGAATG
CcSte7-5Ffor	TCTACCGGGATCGATGGTAA	5F flanking sequence of CcSte7
CcSte7-5Frev	AATCTGCAGGGACGGTACAC
CcSte7-3Ffor	TGCAAAGTTGTCAAGGCAAG	3F flanking sequence of CcSte7
CcSte7-3Frev	AGCCCAGAGGACAAGCTGTA
CcSte7-5Foverlap	gtcgtgactgggaaaaccctggcgAATCTGCAGGGACGGTACAC	5F flanking sequence of CcSte7 combinate 2/3rd sequence of the hygromycin cassette
CcSte7-3Foverlap	tcctgtgtgaaattgttatccgctTGCAAAGTTGTCAAGGCAAG	3F flanking sequence of CcSte7 combinate 2/3rd sequence of the hygromycin cassette
Internal-CcSte7for	CTACGGAGCTTTCCTCAACG	Internal sequence used for validation of CcSte7 mutant
Internal-CcSte7rev	GTTCTCTTGGCAGCCTGAAC
CcSte7-Compfor	ACCTTCAACATAGCCCGTTG	CcSte7 complementary sequence
CcSte7-Comprev	TGATATGATGGCTGGTCGAA
CcSte7for	ATGGCCGACCCATTCGCGCC	Sequence of CcSte7
CcSte7rev	TTCTCTCCTTACTTGGTTTG
CcSte12for	ATGTATTCCCAAGCTGGCGC	Sequence of CcSte12
CcSte12rev	CATCATGACGGCGGTGTGGG
proSp84for	GCAGGTACACACCCGTTTTT	Sequence of proCcSp84
proSp84rev	ACGTTACCGCCTCAAATGTC
qRT-CcBzip05-for	CAGATACAAGAATGCCCCGC	qRT-PCR of CcBzip05
qRT-CcBzip05-rev	GAATTCGGTGTGCAGCTCTG
qRT-GME2250_g-for	CTTTGGCTTCAATGGGAGGG	qRT-PCR of GME2250_g
qRT-GME2250_g-rev	TGTCACCCTCGAAAGTACCC
qRT-CcPtc1-for	ATGTCCATTGGCGTTTTCCC	qRT-PCR of CcPtc1
qRT-CcPtc1-rev	GGCAGTCTTCCGTCTCTTCT
qRT-GME5812_g-for	TCTTCCTCGTCCTCCTCAGA	qRT-PCR of GME5812_g
qRT-GME5812_g-rev	GGTGGCATCAAACCCAGAAG
qRT-CcCap1-for	GTGACACGTATGCCAGCTAC	qRT-PCR of CcCap1
qRT-CcCap1-rev	GACCTCTCCGTTGTACCACA
qRT-GME8128_g-for	TCTGCCCACGGATATGTCTC	qRT-PCR of GME8128_g
qRT-GME8128_g-rev	GGTGGCAGATGATATCGGGA
qRT-GME10300_g-for	CGATATTGCTTCGCTGCCAA	qRT-PCR of GME10300_g
qRT-GME10300_g-rev	GGGACCCGGTTGAAGAGATA
